# Supplementary material for: Tamoxifen suppresses pancreatic β-cell proliferation in mice
Source: PLoS One. 2019 Sep 6;14(9):e0214829. doi: 10.1371/journal.pone.0214829 (PMC6731016; doi:10.1371/journal.pone.0214829)
Supplement: S1 File — Table A. Tamoxifen increases fasting glucose but improves glucose tolerance in mixed genetic background (F1 hybrid B6129SF1/J) mice. (a) Schematic indicating time course of treatment. Mice received daily oral gavage with tamoxifen (0.025, 0.1, 0.2, or 0.3mg/g body weight) or vehicle for 5 days. Mice were sequentially labeled with BrdU for two weeks each, starting immediately after tamoxifen treatment. (b, c) Body weight (b) and blood glucose (c) change from the start of treatment (day -5) to the end of the experiment (day 14). Random fed (d) and fasting (e) blood glucose levels at the end of the experiment. (f, g) Glucose tolerance tests (GTT) 5 days after the end of tamoxifen with glucose curves (f) and GTT area under curve (AUC) calculations (g). (h, i) Insulin tolerance tests (ITT) 14 days after tamoxifen with glucose curves (h) and ITT area under curve (AUC) calculations (i). Results expressed as mean ± SEM for 10 mice per group. **p≤0.01, ***p≤0.001, tamoxifen vs. vehicle. Table B. Individual Beta Cell Morphemtry Data from Tamoxifen-Treated Mixed Genetic Background (F1 C57Bl6/129) Mice. Genetic background, mouse ID, pancreas mass (mg), β-cell area (%), β-cell mass (mg). Table C. Individual Beta Cell TUNEL Data from Tamoxifen-Treated Mixed Genetic Background (F1 C57Bl6/129) Mice. Genetic background, mouse ID, β-cells, TUNEL+ DAPI+ Insulin- Islet Cells, TUNEL+ DAPI+ Insulin- Islet Cells (% of β-cells), TUNEL+ β-cells, TUNEL+ β-cells (% of β-cells). Table D. Individual Beta Cell and Acinar Cell Proliferation from Tamoxifen-Treated Mixed Genetic Background (F1 C57Bl6/129) Mice. Mouse ID, β-cell (number), BrdU+ β-cells (number; % total), acinar cell (number), BrdU+ acinar cells (number; % total). Table E. Individual Beta Cell Ki67 Proliferation from Tamoxifen-Treated Mixed Genetic Background (F1 C57Bl6/129) Mice. Mouse ID, β-cell (number), Ki67+ β-cells (number; % total). Table F. Individual Physiologic Data from Tamoxifen-Treated Pure Genetic Background (129S1/SvIm [file pone.0214829.s001.xlsx]

## Sheet: A. Physiol - MIxed F
	Table A. Individual Physiologic Data from Tamoxifen-Treated Mixed Genetic Background (F1 C57Bl6/129) Mice. Genetic Background, Mouse ID, sex, age prior to treatment and at harvest (months), body mass (g) at begining and end of experiment, change in body mass over treatment (g), glucose tolerance test (GTT) blood glucose measurements (mg/dl) after a 16-hour overnight fast, and at time 15, 30, 60, …
					Mixed Genetic Background (F1 C57Bl6/129) Cohort
					Age		Body Mass (g)			Glucose Tolerance Test (mg/dl)						Random Fed Glucose (mg/dl)			Insulin Tolerance Test (mg/dl)
	Vehicle	Genetic Background	#	Sex	Pre-Treatment Age (months)	Age at harvest (months)	Day 1	Day 19	Change	Fasting Glucose	15 min	30 min	60 min	120 min	AUC	Day 0	Day 19	Change	Fasting Glucose	15 min	30 min	60 min	120 min	AUC
		B6.129SF1/J	1.1	M	2	2.5	25.1	26.7	1.6	82	403	267	153	133	13702.5	100	121	21
		B6.129SF1/J	1.2	M	2	2.5	24.3	26.1	1.8	100	273	243	216	155	12682.5	125	144	19
		B6.129SF1/J	1.3	M	2	2.5	22	22.5	0.5	99	328	185	168	115	8955	126	133	7
		B6.129SF1/J	1.4	M	2	2.5	25.4	27.7	2.3	104	287	226	232	142	12390	100	163	63
		B6.129SF1/J	1.5	M	2	2.5	27.7	29.9	2.2	121	311	266	222	149	11497.5	127	156	29
		B6.129SF1/J	2.1	M	2	2.5	22.7	24.2	1.5	58	206	315	226	116	11617.5	121	121	0
		B6.129SF1/J	2.2	M	2	2.5	23.2	28.2	5	53	225	334	247	162	10725	141	137	-4
		B6.129SF1/J	2.3	M	2	2.5	28.5	28.8	0.3	52	423	280	249	177	8130	128	122	-6
		B6.129SF1/J	2.4	M	2	2.5	25.4	25.7	0.3	47	160	220	198	138	9742.5	153	125	-28
		B6.129SF1/J	2.5	M	2	2.5	27.2	24	-3.2	50	317	218	216	172	12217.5	117	140	23
		B6.129SF1/J	11.1	M	2	2.5	27.8	27.3	-0.5	85	399	156	183	115	17302.5	115	134	19	134	132	90	71	97	-4965
		B6.129SF1/J	11.2	M	2	2.5	25.8	25	-0.8	77	348	245	129	95	20902.5	107	148	41	148	66	76	51	89	-8985
		B6.129SF1/J	11.3	M	2	2.5	29.5	28.7	-0.8	85	134	165	198	102	23310	123	121	-2	121	121	84	68	100	-3847.5
		B6.129SF1/J	11.4	M	2	2.5	29.4	29.7	0.3	80	186	193	190	102	15112.5	115	140	25	140	82	91	56	105	-6802.5
		B6.129SF1/J	11.5	M	2	2.5	30	29.6	-0.4	87	249	234	211	117	18915	129	115	14	115	119	90	61	100	-3382.5
		Average					26.2667	26.94	0.673333	78.6667	283.267	236.467	202.533	132.667	13813.5	121.8	134.667	14.7333	131.6	104	86.2	61.4	98.2	-5596.5
		SD					2.56004	2.30273	1.86757	22.5029	89.8208	50.9508	33.808	26.324	4459.29	14.0773	14.1152	21.7731	13.5388	28.3989	6.34035	8.26438	5.89067	2307.38
		SEM					0.661	0.594563	0.482204	5.81023	23.1916	13.1554	8.72919	6.79682	1151.38	3.63475	3.64452	5.62178	6.05475	12.7004	2.83549	3.69594	2.63439	1031.89
	Tamoxifen (0.025 mg/g/d)	B6.129SF1/J	9.1	M	2	2.5	24.1	25.6	1.5	55	232	342	218	132	18757.5	144	132	-12
		B6.129SF1/J	9.2	M	2	2.5	25.2	27.2	2	46	232	227	156	117	13942.5	150	117	-33
		B6.129SF1/J	9.3	M	2	2.5	24.8	26.2	1.4	56	165	199	150	105	10552.5	153	105	-48
		B6.129SF1/J	9.4	M	2	2.5	24.9	27.6	2.7	59	273	163	221	170	16170	151	170	19
		B6.129SF1/J	9.5	M	2	2.5	26.4	27.8	1.4	67	196	231	178	104	11730	141	104	-37
		B6.129SF1/J	10.1	M	2	2.5	22.4	17.5	-4.9	58	258	280	237	113	17700	55	113	58
		B6.129SF1/J	10.2	M	2	2.5	24.3	27.6	3.3	67	336	240	177	113	14257.5	137	149	12
		B6.129SF1/J	10.3	M	2	2.5	26.3	27.6	1.3	58	228	284	201	149	16800	141	152	11
		B6.129SF1/J	10.4	M	2	2.5	27	28.2	1.2	50	103	124	106	152	8040	139	100	-39
		B6.129SF1/J	10.5	M	2	2.5	22.7	24.3	1.6	56	321	318	173	100	16455	153	139	-14
		Average					24.81	25.96	1.15	57.2	234.4	240.8	181.7	125.5	14440.5	136.4	128.1	-8.3
		SD					1.51764	3.20631	2.23172	6.51153	69.5049	67.7689	39.1579	24.0243	3425.21	29.2164	23.9279	33.2066
		SEM					0.479919	1.01393	0.705731	2.05913	21.9794	21.4304	12.3828	7.59715	1083.15	9.23905	7.56667	10.5008
		p-value v. vehicle					0.120283	0.381895	0.568472	0.00774909	0.160165	0.856675	0.169692	0.49722	0.710449	0.107037	0.395653	0.0466499
	Tamoxifen (0.1 mg/g/d)	B6.129SF1/J	3.1	M	2	2.5	26.8	25.9	-0.9	88	245	180	152	118	8205	162	128	-34
		B6.129SF1/J	3.2	M	2	2.5	25.5	25.3	-0.2	72	229	200	197	165	13650	125	136	11
		B6.129SF1/J	3.3	M	2	2.5	24.2	24.8	0.6	75	139	139	140	109	6345	123	149	26
		B6.129SF1/J	3.4	M	2	2.5	24.9	24.5	-0.4	82	223	189	206	111	10972.5	14	117	103
		B6.129SF1/J	3.5	M	2	2.5	20.2	20.5	0.3	105	234	218	172	105	7492.5	123	156	33
		B6.129SF1/J	4.1	M	2	2.5	24.7	27.6	2.9	87	234	201	155	97	8130	117	119	2
		B6.129SF1/J	4.2	M	2	2.5	27.3	27.5	0.2	80	177	204	178	117	9765	119	126	7
		B6.129SF1/J	4.3	M	2	2.5	26.1	24.1	-2	83	212	210	149	109	8542.5	142	114	-28
		B6.129SF1/J	4.4	M	2	2.5	24.2	24.8	0.6	77	219	222	210	143	13357.5	100	124	24
		B6.129SF1/J	4.5	M	2	2.5	23.1	24	0.9	87	170	191	149	95	6615	110	121	11
		Average					24.7	24.9	0.2	83.6	208.2	195.4	170.8	116.9	9307.5	113.5	129	15.5
		SD					2.03087	2.00555	1.27715	9.24001	34.4635	23.6559	25.8577	21.5327	2598.05	38.8937	13.9284	37.6866
		SEM					0.642218	0.63421	0.40387	2.92195	10.8983	7.48064	8.17693	6.80923	821.575	12.2993	4.40454	11.9175
		p-value v. vehicle					0.118607	0.0321735	0.49234	0.519737	0.0196487	0.0264659	0.019463	0.129504	0.00856674	0.454022	0.333209	0.949028
	Tamoxifen (0.2 mg/g/d)	B6.129SF1/J	5.1	M	2	2.5	25.4	25.7	0.3	88	175	169	161	126	7552.5	138	123	-15
		B6.129SF1/J	5.2	M	2	2.5	23.9	25.4	1.5	109	217	239	194	142	9360	125	127	2
		B6.129SF1/J	5.3	M	2	2.5	23.8	24.4	0.6	104	274	191	202	125	9547.5	115	136	21
		B6.129SF1/J	5.4	M	2	2.5	25.7	26.8	1.1	114	178	177	127	113	2932.5	106	124	18
		B6.129SF1/J	5.5	M	2	2.5	25.1	26.4	1.3	94	228	204	190	100	8985	138	136	-2
		B6.129SF1/J	6.1	M	2	2.5	27.8	27.1	-0.7	70	211	241	168	95	11122.5	90	148	58
		B6.129SF1/J	6.2	M	2	2.5	24.7	24.1	-0.6	83	245	211	182	132	11235	116	114	-2
		B6.129SF1/J	6.3	M	2	2.5	27.9	27.2	-0.7	99	206	216	186	104	8302.5	132	137	5
		B6.129SF1/J	6.4	M	2	2.5	28.3	27.7	-0.6	84	186	199	148	105	7627.5	133	124	-9
		B6.129SF1/J	6.5	M	2	2.5	29.4	29.1	-0.3	99	176	187	166	137	7290	126	140	14
		Average					26.2	26.39	0.19	94.4	209.6	203.4	172.4	117.9	8395.5	121.9	130.9	9
		SD					1.98606	1.52931	0.883742	13.36	32.8133	24.0841	23.0372	16.6296	2368.3	15.3583	10.1264	20.7043
		SEM					0.628048	0.483609	0.279464	4.22479	10.3765	7.61606	7.28499	5.25875	748.924	4.85673	3.20226	6.54726
		p-value v. vehicle					0.945252	0.514615	0.455151	0.0595504	0.0213057	0.0693138	0.0220367	0.129806	0.00188322	0.986752	0.475019	0.517423
	Tamoxifen (0.3 mg/g/d)	B6.129SF1/J	7.1	M	2	2.5	23.8	24.5	0.7	120	208	200	210	119	7140	147	123	-24
		B6.129SF1/J	7.2	M	2	2.5	27.4	26.3	-1.1	110	268	191	200	156	9622.5	118	99	-19
		B6.129SF1/J	7.3	M	2	2.5	26.5	26.2	-0.3	137	249	270	202	138	7627.5	117	133	16
		B6.129SF1/J	7.4	M	2	2.5	27	24.9	-2.1	117	321	210	190	159	9697.5	127	116	-11
		B6.129SF1/J	7.5	M	2	2.5	25.4	25.9	0.5	159	251	249	202	143	4860	128	121	-7
		B6.129SF1/J	8.1	M	2	2.5	24.6	24.4	-0.2	93	228	201	146	98	6990	121	130	9
		B6.129SF1/J	8.2	M	2	2.5	26.8	26.4	-0.4	69	185	177	146	105	8715	129	135	6
		B6.129SF1/J	8.3	M	2	2.5	25.2	24.7	-0.5	121	217	227	193	143	7725	131	121	-10
		B6.129SF1/J	8.4	M	2	2.5	26.7	25.2	-1.5	79	180	205	169	95	8880	132	119	-13
		B6.129SF1/J	8.5	M	2	2.5	25.5	25.5	0	85	156	141	145	100	5475	124	136	12
		B6.129SF1/J	12.1	M	2	2.5	30.2	28.8	-1.4							115	148	33	148	118	76	64	72	-8130
		B6.129SF1/J	12.2	M	2	2.5	24.5	25.5	1							111	144	33	144	115	111	69	94	-6052.5
		B6.129SF1/J	12.3	M	2	2.5	24.7	25.1	0.4							123	144	21	144	142	102	68	62	-6855
		B6.129SF1/J	12.4	M	2	2.5	23.8	24.2	0.4							119	127	8	127	139	90	70	94	-4207.5
		B6.129SF1/J	12.5	M	2	2.5	24.6	24.3	-0.3							123	155	32
		Average					25.78	25.46	-0.32	109	226.3	207.1	180.3	125.6	7673.25	124.333	130.067	5.73333	140.75	128.5	94.75	67.75	80.5	-6311.25
		SD					1.69124	1.18189	0.88576	27.7809	48.3599	36.1216	26.2342	24.9898	1630.99	8.70687	14.4146	19.0992	9.3586	13.9642	15.174	2.62996	16.1142	1642.79
		SEM					0.436676	0.305162	0.228702	8.78509	15.2927	11.4226	8.29598	7.90246	515.766	2.2481	3.72184	4.9314	4.6793	6.98212	7.587	1.31498	8.05709	821.393
		p-value v. vehicle					0.54397	0.0351004	0.073238	0.0062744	0.0805272	0.129331	0.0929041	0.509118	0.000388934	0.5581	0.384717	0.238859	0.290416	0.161499	0.285764	0.187462	0.0546425	0.619116

## Sheet: B. B-Cell Morph - Mixed F1
	Table B. Individual Beta Cell Morphemtry Data from Tamoxifen-Treated Mixed Genetic Background (F1 C57Bl6/129) Mice. Genetic background, mouse ID, pancreas mass (mg), β-cell area (%), β-cell mass (mg).
		Mixed Genetic Background (F1 C57Bl6/129) Cohort
				β-cell Morphometry
	Condition	Genetic Background	#	Pancreas Mass (mg)	β-cell area in pancreas (% Total)	β-cell mass (mg)
	Vehicle	B6.129SF1/J	2.1	280	0.275892	0.772496
		B6.129SF1/J	2.2	233	0.569574	1.32711
		B6.129SF1/J	2.3	274	0.589858	1.61621
		B6.129SF1/J	2.4	295	0.505527	1.4913
		B6.129SF1/J	2.5	241	0.275892	0.664899
		Average		264.6	0.443348	1.1744
		SD		26.4821	0.156003	0.430135
		SEM		11.8431	0.0697666	0.192362
	Tamoxifen (0.3 mg/g/d)	B6.129SF1/J	8.1	247	0.25013	0.61782
		B6.129SF1/J	8.2	243	0.403547	0.980619
		B6.129SF1/J	8.3	175	0.215289	0.376756
		B6.129SF1/J	8.4	209	0.48924	1.02251
		B6.129SF1/J	8.5	242	0.483487	1.17004
		Average		223.2	0.368339	0.833549
		SD		30.971	0.128951	0.326252
		SEM		13.8506	0.0576687	0.145904
		p-value v. vehicle		0.0527439	0.431304	0.195706

## Sheet: C. B-Cell TUNEL - MIxed F1
	Table C. Individual Beta Cell TUNEL Data from Tamoxifen-Treated Mixed Genetic Background (F1 C57Bl6/129) Mice. Genetic background, mouse ID, β-cells, TUNEL+ DAPI+ Insulin- Islet Cells, TUNEL+ DAPI+ Insulin- Islet Cells (% of β-cells), TUNEL+ β-cells, TUNEL+ β-cells (% of β-cells).
		Mixed Genetic Background (F1 C57Bl6/129) Cohort
				β-cell Morphometry
	Condition	Genetic Background	#	β-cells	TUNEL+ DAPI+ Insulin- Islet Cells	TUNEL+ DAPI+ Insulin- Islet Cells (% of β-cells)	TUNEL+ β-cells	TUNEL+ β-cells (% of β-cells)
	Vehicle	B6.129SF1/J	1.1	1147	6	0.00523104	1	0.00087184
		B6.129SF1/J	1.2	3252	28	0.00861009	1	0.000307503
		B6.129SF1/J	1.3	1629	11	0.00675261	1	0.000613874
		B6.129SF1/J	1.4	4955	13	0.00262361	1	0.000201816
		B6.129SF1/J	1.5	4388	6	0.00136737	0	0
		B6.129SF1/J	2.1	4253	3	0.000705384	1	0.000235128
		B6.129SF1/J	2.2	5883	4	0.000679925	0	0
		B6.129SF1/J	2.3	2499	2	0.00080032	0	0
		B6.129SF1/J	2.4	4475	4	0.000893855	0	0
		B6.129SF1/J	2.5	937	10	0.0106724	1	0.00106724
		Average		3341.8	8.7	0.00383366	0.6	0.00032974
		SD		1716.63	7.70353	0.00372943	0.516398	0.000391468
		SEM		542.846	2.43607	0.00117935	0.163299	0.000123793
	Tamoxifen (0.3 mg/g/d)	B6.129SF1/J	7.1	4382	4	0.000912825	0	0
		B6.129SF1/J	7.2	1943	48	0.0247041	1	0.000514668
		B6.129SF1/J	7.3	5988	28	0.00467602	2	0.000334001
		B6.129SF1/J	7.4	5686	8	0.00140696	0	0
		B6.129SF1/J	7.5	1061	27	0.0254477	1	0.000942507
		B6.129SF1/J	8.1	924	7	0.00757576	0	0
		B6.129SF1/J	8.2	791	7	0.00884956	0	0
		B6.129SF1/J	8.3	3928	39	0.00992872	1	0.000254582
		B6.129SF1/J	8.4	3133	22	0.00702202	0	0
		B6.129SF1/J	8.5	4083	8	0.00195934	0	0
		Average		3191.9	19.8	0.0092483	0.5	0.000204576
		SD		1938	15.433	0.00891115	0.707107	0.000318165
		SEM		612.849	4.88035	0.00281795	0.223607	0.000100613
		p-value v. vehicle		0.85677	0.0568507	0.0932344	0.722186	0.442886

## Sheet: D. B-Cell&Acinar BrdU Mixed F1
	Table D. Individual Beta Cell and Acinar Cell Proliferation from Tamoxifen-Treated Mixed Genetic Background (F1 C57Bl6/129) Mice. Mouse ID, β-cell (number), BrdU+ β-cells (number; % total), acinar cell (number), BrdU+ acinar cells (number; % total).
					Mixed Genetic Background (F1 C57Bl6/129) Cohort
					β-cell Proliferation			Acinar Cell Proliferation
	Vehicle	Genetic Background	#	Sex	β-cells	BrdU+ β-cells	BrdU+ β-cells (% Total)	Acinar cells	BrdU+ Acinar cells	BrdU+ Acinar cells (% Total)
		B6.129SF1/J	1.1	M	1929	152	7.87973	96975	9339	9.63032
		B6.129SF1/J	1.2	M	2675	352	13.1589	25236	2498	9.89856
		B6.129SF1/J	1.3	M	1586	191	12.0429	19484	891	4.57298
		B6.129SF1/J	1.4	M	1947	284	14.5865	29836	3746	12.5553
		B6.129SF1/J	1.5	M	1974	319	16.1601	17276	1623	9.39454
		B6.129SF1/J	2.1	M	2671	363	13.5904	23822	2068	8.68105
		B6.129SF1/J	2.2	M	2725	328	12.0367	32020	1319	4.1193
		B6.129SF1/J	2.3	M	3351	487	14.533	17067	1943	11.3845
		B6.129SF1/J	2.4	M	2298	209	9.09487	17645	937	5.31029
		B6.129SF1/J	2.5	M	2784	451	16.1997	25233	2219	8.79404
		Average			2394	313.6	12.9283	30459.4	2658.3	8.43409
		SD			536.212	108.556	2.76335	23952.8	2490.99	2.86088
		SEM			169.565	34.3285	0.873849	7574.54	787.721	0.904691
	Tamoxifen (0.025 mg/g/d)	B6.129SF1/J	9.1	M	1216	143	11.7599
		B6.129SF1/J	9.2	M	3001	298	9.93002
		B6.129SF1/J	9.3	M	3413	342	10.0205
		B6.129SF1/J	9.4	M	4059	462	11.3821
		B6.129SF1/J	9.5	M	3024	385	12.7315
		B6.129SF1/J	10.1	M	4728	447	9.45431
		B6.129SF1/J	10.2	M	3820	601	15.733
		B6.129SF1/J	10.3	M	5279	635	12.0288
		B6.129SF1/J	10.4	M	2700	231	8.55556
		B6.129SF1/J	10.5	M	3996	506	12.6627
		Average			3523.6	405	11.4258
		SD			1138.61	156.797	2.07099
		SEM			360.061	49.5836	0.654903
		p-value v. vehicle			0.0109036	0.146993	0.18575
	Tamoxifen (0.1 mg/g/d)	B6.129SF1/J	3.1	M	862	117	13.5731	30080	5156	17.141
		B6.129SF1/J	3.2	M	992	84	8.46774	23803	6988	29.3576
		B6.129SF1/J	3.3	M	879	109	12.4005	31681	8737	27.578
		B6.129SF1/J	3.4	M	2351	87	3.70055	25348	2590	10.2178
		B6.129SF1/J	3.5	M	1725	105	6.08696	36103	8051	22.3001
		B6.129SF1/J	4.1	M	1754	265	15.1083	25051	3436	13.716
		B6.129SF1/J	4.2	M	1861	154	8.27512	28135	5881	20.9028
		B6.129SF1/J	4.3	M	2310	320	13.8528	38518	5927	15.3876
		B6.129SF1/J	4.4	M	1658	121	7.29795	41755	7738	18.5319
		B6.129SF1/J	4.5	M	2850	269	9.4386	42782	7220	16.8763
		Average			1724.2	163.1	9.82016	32325.6	6172.4	19.2009
		SD			668.441	87.2715	3.75765	7056.32	1994.99	5.97452
		SEM			211.38	27.5977	1.18827	2231.41	630.87	1.88931
		p-value v. vehicle			0.0236568	0.00307454	0.0493874	0.81584	0.00266075	6.86519e-05
	Tamoxifen (0.2 mg/g/d)	B6.129SF1/J	5.1	M	3061	279	9.11467	28895	7783	26.9355
		B6.129SF1/J	5.2	M	2839	267	9.40472	29110	8994	30.8966
		B6.129SF1/J	5.3	M	1853	210	11.333	29923	6409	21.4183
		B6.129SF1/J	5.4	M	3018	184	6.09675	27990	6273	22.4116
		B6.129SF1/J	5.5	M	3253	334	10.2674	38960	9375	24.0631
		B6.129SF1/J	6.1	M	3189	168	5.26811	19627	4432	22.5811
		B6.129SF1/J	6.2	M	3361	167	4.96876	22868	4516	19.7481
		B6.129SF1/J	6.3	M	5979	416	6.95769	24129	4680	19.3957
		B6.129SF1/J	6.4	M	2958	203	6.86275	25223	6528	25.8811
		B6.129SF1/J	6.5	M	1796	106	5.902	21569	5028	23.3112
		Average			3130.7	233.4	7.61759	26829.4	6401.8	23.6642
		SD			1141.67	91.5911	2.23753	5504.02	1819.28	3.48885
		SEM			361.027	28.9637	0.707568	1740.52	575.306	1.10327
		p-value v. vehicle			0.0812541	0.0910232	0.000169627	0.646058	0.00120556	3.24062e-09
	Tamoxifen (0.3 mg/g/d)	B6.129SF1/J	7.1	M	1980	112	5.65657	23582	3892	16.5041
		B6.129SF1/J	7.2	M	4093	134	3.27388	32856	3868	11.7726
		B6.129SF1/J	7.3	M	2232	130	5.82437	20691	2675	12.9283
		B6.129SF1/J	7.4	M	2169	76	3.50392	24970	808	3.23588
		B6.129SF1/J	7.5	M	1626	98	6.02706	32173	5931	18.4347
		B6.129SF1/J	8.1	M	2078	110	5.29355	23789	5747	24.1582
		B6.129SF1/J	8.2	M	1861	43	2.31059	34571	2914	8.42903
		B6.129SF1/J	8.3	M	3178	151	4.75142	37406	1968	5.26119
		B6.129SF1/J	8.4	M	3207	109	3.39882	28617	2321	8.11056
		B6.129SF1/J	8.5	M	4676	191	4.08469	37726	6870	18.2103
		Average			2710	115.4	4.41249	29638.1	3699.4	12.7045
		SD			1032.43	40.4426	1.27863	6152.16	1949.79	6.6176
		SEM			326.483	12.7891	0.404338	1945.48	616.578	2.09267
		p-value v. vehicle			0.401662	3.85331e-05	5.70691e-08	0.862026	0.339868	0.134799

## Sheet: E. B-Cell Ki67 - Mixed F1
	Table E. Individual Beta Cell Ki67 Proliferation from Tamoxifen-Treated Mixed Genetic Background (F1 C57Bl6/129) Mice. Mouse ID, β-cell (number), Ki67+ β-cells (number; % total).
		Mixed Genetic Background (F1 C57Bl6/129) Cohort
					β-cell Proliferation
	Condition	Genetic Background	#	Sex	β-cells	Ki67+ β-cells	Ki67+ β-cells (% Total)
	Vehicle	B6.129SF1/J	1.1	M	2450	20	0.816327
		B6.129SF1/J	1.2	M	4991	50	1.0018
		B6.129SF1/J	1.3	M	1946	11	0.565262
		B6.129SF1/J	1.4	M	2802	48	1.71306
		B6.129SF1/J	2.1	M	2450	20	0.816327
		B6.129SF1/J	2.2	M	4991	50	1.0018
		B6.129SF1/J	2.3	M	1946	11	0.565262
		Average			3082.29	30	0.925692
		SD			1338.33	18.4662	0.390572
		SEM			505.842	6.97956	0.147622
	Tamoxifen (0.3 mg/g/d)	B6.129SF1/J	7.1	M	1986	11	0.25
		B6.129SF1/J	7.2	M	1548	1	0.4
		B6.129SF1/J	7.3	M	3002	19	0.22
		B6.129SF1/J	8.2	M	1796	5	0.403547
		B6.129SF1/J	8.4	M	3268	14	0.48924
		B6.129SF1/J	8.5	M	4424	23	0.483487
		Average			2670.67	12.1667	0.374379
		SD			1098.63	8.30462	0.114811
		SEM			448.514	3.39035	0.0468714
		p-value v. vehicle			0.561307	0.0523887	0.00685598

## Sheet: F. Physio - Pure 129S1 or C57BL
	Table F. Individual Physiologic Data from Tamoxifen-Treated Pure Genetic Background (129S1/SvImJ or C57BL/6J) Mice. Genetic Background, Mouse ID, sex, age prior to treatment and at harvest (months), body mass (g) at begining and end of experiment, change in body mass over treatment (g), glucose tolerance tests blood glucose measurements (mg/dl) after a 16-hour overnight fast, and at time 15, 30, …
					Pure Genetic Background Cohorts
					Age		Body Mass (g)			Glucose Tolerance Test (mg/dl) at 5 days						Glucose Tolerance Test (mg/dl) at 14 days						Random Fed Glucose (mg/dl)
	Condition	Genetic Background	#	Sex	Pre-Treatment Age (months)	Age at harvest (months)	Day 1	Day 19	Change	Fasting Glucose	15 min	30 min	60 min	120 min	AUC	Fasting Glucose	15 min	30 min	60 min	120 min	AUC	Day 0	Day 19	Change
	Vehicle	129S1/SvImJ	13.1	M	2	2.5	26.5	28	1.5	42	299	473	500	340	13702.5	38	198	262	355	230	27465	121	104	-17
		129S1/SvImJ	13.2	M	2	2.5	29	30.3	1.3	42	224	336	307	230	12682.5	45	197	319	363	215	27855	157	117	-40
		129S1/SvImJ	13.3	M	2	2.5	24.6	26.5	1.9	36	156	277	288	192	8955	36	260	280	393	207	30045	106	115	9
		129S1/SvImJ	13.4	M	2	2.5	23.6	25.8	2.2	47	213	315	359	179	12390	41	164	398	385	230	31027.5	127	170	43
		129S1/SvImJ	13.5	M	2	2.5	25	26.7	1.7	47	269	342	382	135	11497.5	33	175	222	373	204	26812.5	107	93	-14
		Average					25.74	27.46	1.72	42.8	232.2	348.6	367.2	215.2	11845.5	38.6	198.8	296.2	373.8	217.2	28641	123.6	119.8	-3.8
		SD					2.09952	1.77567	0.349285	4.54973	54.9063	74.0493	83.3948	77.5803	1797.33	4.61519	37.1712	66.7473	15.5306	12.3572	1803.52	20.7316	29.6597	31.3959
		SEM					0.938936	0.794103	0.156205	2.0347	24.5548	33.1159	37.2953	34.695	803.791	2.06398	16.6235	29.8503	6.9455	5.5263	806.56	9.27146	13.2642	14.0407
	Tamox (0.2 mg/g/d)	129S1/SvImJ	14.2	M	2	2.5	27	27.4	0.4	65	250	306	329	271	26257.5	49	201	256	500	148	30202.5	116	124	8
		129S1/SvImJ	14.3	M	2	2.5	25.4	26.2	0.8	56	282	343	270	96	20677.5	56	294	318	377	221	28860	110	135	25
		129S1/SvImJ	14.5	M	2	2.5	25.6	26.9	1.3	59	204	291	271	163	20055	44	246	311	397	242	30862.5	125	115	-10
		Average					26	26.8333	0.833333	60	245.333	313.333	290	176.667	22330	49.6667	247	295	424.667	203.667	29975	117	124.667	7.66667
		SD					0.87178	0.602771	0.450925	4.58258	39.2088	26.7644	33.7787	88.2968	3415.53	6.02771	46.5081	33.9559	66.0025	49.339	1020.45	7.54983	10.0167	17.5024
		SEM					0.503322	0.34801	0.260342	2.64575	22.6372	15.4524	19.5021	50.9782	1971.95	3.4801	26.8514	19.6044	38.1066	28.4859	589.157	4.3589	5.78312	10.105
		p-value v. vehicle					0.848633	0.585864	0.0199619	0.00208631	0.732543	0.468411	0.186182	0.540414	0.00111047	0.025472	0.154498	0.978287	0.133555	0.562244	0.293262	0.623634	0.797932	0.589474
	Vehicle	C57BL/6J	15.1	M	2	2.5	23.6	25.5	1.9	75	358	447	390	165	29490	70	380	437	252	126	22777.5	148	132	-16
		C57BL/6J	15.2	M	2	2.5	24.4	24	-0.4	88	387	474	289	167	24585	71	364	358	267	132	21502.5	138	128	-10
		C57BL/6J	15.3	M	2	2.5	23.5	24	0.5	76	389	370	271	165	22755	71	422	500	307	157	28117.5	168	143	-25
		C57BL/6J	15.4	M	2	2.5	23.3	24.3	1	78	401	500	373	168	30315	69	310	295	252	165	19815	162	161	-1
		C57BL/6J	15.5	M	2	2.5	24.2	25	0.8	75	458	500	261	181	26857.5	75	333	332	264	165	20857.5	172	150	-22
		Average					23.8	24.56	0.76	78.4	398.6	458.2	316.8	169.2	26800.5	71.2	361.8	384.4	268.4	149	22614	157.6	142.8	-14.8
		SD					0.474342	0.665582	0.832466	5.50454	36.7736	53.9648	60.2096	6.72309	3196.2	2.28035	43.2227	83.0139	22.634	18.6682	3258.46	14.2408	13.4052	9.62808
		SEM					0.212132	0.297658	0.37229	2.46171	16.4457	24.1338	26.9266	3.00666	1429.39	1.0198	19.3298	37.1249	10.1223	8.34865	1457.23	6.36867	5.995	4.30581
	Tamox (0.2 mg/g/d)	C57BL/6J	16.1	M	2	2.5	22.6	22.5	-0.1	74	359	412	364	155	27360	57	410	383	341	122	27360	137	107	-30
		C57BL/6J	16.2	M	2	2.5	20.2	20.6	0.4	86	469	500	333	154	28215	53	140	231	147	169	13020	159	111	-48
		C57BL/6J	16.3	M	2	2.5	24.4	22.7	-1.7	65	267	430	263	154	22822.5	66	319	377	208	166	20182.5	198	101	-97
		C57BL/6J	16.4	M	2	2.5	25.7	23.5	-2.2	89	311	391	266	134	19440	64	340	337	195	128	18097.5	147	111	-36
		C57BL/6J	16.5	M	2	2.5	25.1	24.7	-0.4	69	388	388	227	137	21112.5	56	269	300	169	115	15540	152	109	-43
		Average					23.6	22.8	-0.8	76.6	358.8	424.2	290.6	146.8	23790	59.2	295.6	325.6	212	140	18840	158.6	107.8	-50.8
		SD					2.22823	1.50333	1.10227	10.5024	76.9883	45.664	56.1186	10.3779	3852.05	5.54076	100.654	62.5923	75.8617	25.5441	5470.52	23.4371	4.14729	26.7152
		SEM					0.996494	0.672309	0.49295	4.69681	34.4302	20.4216	25.097	4.64112	1722.69	2.4779	45.014	27.9921	33.9264	11.4237	2446.49	10.4814	1.85472	11.9474
		p-value v. vehicle					0.849266	0.0436015	0.035512	0.743016	0.327404	0.313533	0.496828	0.00368067	0.215543	0.00206027	0.213559	0.241596	0.149819	0.542491	0.221661	0.937019	0.000523903	0.0219894

## Sheet: G. B-Cell BrdU Pure 129S1 c57
	Table G. Individual Beta Cell Proliferation from Tamoxifen-Treated Pure Genetic Background (129S1/SvImJ or C57BL/6J) Mice. Mouse ID, β-cell (number), BrdU+ β-cells (number; % total).
		Pure Genetic Background Cohorts
					β-cell Proliferation
	Condition	Genetic Background	#	Sex	β-cells	BrdU+ β-cells	BrdU+ β-cells (% Total)
	Vehicle	129S1/SvImJ	13.1	M	1981	244	12.317
		129S1/SvImJ	13.2	M	870	73	8.3908
		129S1/SvImJ	13.3	M	1804	243	13.4701
		129S1/SvImJ	13.4	M	1048	111	10.5916
		129S1/SvImJ	13.5	M	567	61	10.7584
		Average			1254	146.4	11.1056
		SD			610.919	90.5417	1.92439
		SEM			273.211	40.4915	0.860613
	Tamox (0.2 mg/g/d)	129S1/SvImJ	14.2	M	807	60	7.43494
		129S1/SvImJ	14.3	M	3161	349	11.0408
		129S1/SvImJ	14.5	M	1276	115	9.01254
		Average			1748	174.667	9.16276
		SD			1245.96	153.461	1.80762
		SEM			719.355	88.6009	1.04363
		p-value v. vehicle			0.469015	0.74872	0.208114
	Vehicle	C57BL/6J	15.1	M	3304	303	9.1707
		C57BL/6J	15.2	M	1493	121	8.10449
		C57BL/6J	15.3	M	1043	51	4.88974
		C57BL/6J	15.4	M	966	66	6.8323
		C57BL/6J	15.5	M	2375	155	6.52632
		Average			1836.2	139.2	7.10471
		SD			993.597	100.684	1.62655
		SEM			444.35	45.0271	0.727417
	Tamox (0.2 mg/g/d)	C57BL/6J	16.1	M	3601	89	2.47154
		C57BL/6J	16.2	M	2452	81	3.30343
		C57BL/6J	16.3	M	1784	22	1.23318
		C57BL/6J	16.4	M	414	14	3.38164
		C57BL/6J	16.5	M	233	10	4.29185
		Average			1696.8	43.2	2.93633
		SD			1413.52	38.5058	1.1497
		SEM			632.147	17.2203	0.514161
		p-value v. vehicle			0.861319	0.0815979	0.001583

## Sheet: H. qRT-PCR
	Table H. Quantitative RT-PCR: Gene Expression Studies of Islets Harvested From Tamoxifen Treated Mixed Genetic Background (F1 C57Bl6/129) Mice. Mouse ID, cDNAs detected (cyclophillin, cyclin A2, cyclin D1,cyclin D2, cyclin D3, cyclin E1, cylin E2, p21, p27, p57, p19 Arf, p15 INK4b, p18 INK4c, menin)
Condition
	#	Cyclophilin	Cyclin A2	Cyclin D1	Cyclin D2	Cyclin E1	Cyclin E2	p21	p27	p57	p19 Arf	BAD	p15 INK4b	p18 INK4c	menin
Vehicle	11-1	23.7565	31.2726	28.8254	25.4819	31.8546	31.5998	29.2283	26.605	32.6185	35.5496	30.9075	31.7811	31.2685	29.8299
		23.465	29.0824	28.3246	25.4533	32.0776	31.3332	29.1249	26.5358	32.2967	34.7563	30.6838	31.3521	31.0011	29.505
		23.4928	30.7879	28.3739	25.5214	31.8923	31.2381	29.0013	26.5891	33.0178	34.5566	30.7801	31.9511	31.3946	29.5735
	11-2	23.5205	30.8168	28.1542	25.7799	31.0536	31.0022	29.5699	26.8086	33.1431	35.0522	30.4534	30.8408	30.9074	29.4264
		23.3188	30.6897	28.2391	25.7596	31.4284	31.1003	29.6619	26.8594	32.9755	34.308	30.3051	31.052	30.756	29.339
		23.5835	29.8408	28.4578	25.5436	31.2424	30.7438	29.6682	26.6684	32.6151	35.6006	30.6044	31.1597	30.7434	29.6048
	11-3	23.3495	Undetermined	28.5323	25.9704	31.876	32.0708	29.3063	27.0671	33.2842	34.5529	30.4599	31.2295	30.9762	29.2337
		23.3885	30.8392	28.6376	25.6917	31.93	31.817	29.3353	26.7263	32.9642	34.2292	30.5968	31.2558	31.0716	29.7618
		23.5077	31.5167	28.5587	25.8399	31.9145	31.9179	29.4045	26.7812	33.5486	34.715	30.4783	31.3752	31.1419	29.5754
	11-4	23.5375	Undetermined	28.1795	26.3263	32.2595	32.3216	31.8099	27.2904	33.876	35.3756	31.1101	31.6391	31.8961	29.8134
		23.7124	30.2467	28.3018	26.4128	32.2306	31.7848	31.843	27.2038	34.3904	35.3103	30.9141	31.5119	31.9613	29.8137
		23.6195	30.8134	28.206	26.2445	32.6024	32.0208	31.7023	27.2112	34.1652	35.7824	31.0628	31.4548	31.968	30.1138
	11-5	23.1047	27.8108	27.5402	25.395	31.986	31.403	31.0595	26.7508	33.5301	34.4822	30.3318	30.9317	31.5468	29.0299
		23.1033	29.0494	27.3746	25.0905	32.0124	31.17	31.2874	26.4464	32.9703	35.2939	30.3142	30.854	31.549	29.5757
		23.0453	30.9816	27.1855	25.3975	31.9251	31.4276	31.3893	27.0005	33.4477	34.9819	30.2573	30.9844	31.6621	29.1673
	Average	23.5714	30.381	28.508	25.4855	31.9415	31.3904	29.1182	26.5766	32.6443	34.9542	30.7905	31.6948	31.2214	29.6361
		23.4743	30.4491	28.2837	25.6944	31.2415	30.9488	29.6334	26.7788	32.9113	34.9869	30.4543	31.0175	30.8022	29.4568
		23.4152	31.1779	28.5762	25.834	31.9068	31.9352	29.3487	26.8582	33.2657	34.499	30.5116	31.2868	31.0632	29.5237
		23.6231	30.5301	28.2291	26.3279	32.3642	32.0424	31.7851	27.2351	34.1439	35.4894	31.029	31.5353	31.9418	29.9136
		23.0844	29.2806	27.3668	25.2944	31.9745	31.3335	31.2454	26.7326	33.3161	34.9193	30.3011	30.9234	31.586	29.2577
	Formula	y = -3.3274x + 23.42	y = -4.1169x + 33.737	y = -3.3968x + 30.22	y = -3.4449x + 28.858	y = -2.889x + 31.193	y = -3.1965x + 33.244	y = -3.2819x + 26.682	y = -2.7276x + 32.045	y = -4.1834x + 32.99	y = -3.1842x + 32.468	y = -2.7865x + 30.057	y = -2.5455x + 30.363	y = -2.955x + 28.751	y = -3.1536x + 32.729
	Value	-0.0455011	0.815188	0.504014	0.97897	-0.259084	0.579896	-0.742306	2.00483	0.0826325	-0.780779	-0.263218	-0.523196	-0.836013	0.980748
		-0.0163045	0.798633	0.570039	0.918346	-0.0167848	0.718037	-0.899286	1.93071	0.0188236	-0.791077	-0.142583	-0.257115	-0.69416	1.03762
		0.00143606	0.621599	0.483925	0.877826	-0.247086	0.409434	-0.812546	1.90161	-0.0658964	-0.637848	-0.16316	-0.36292	-0.782482	1.01641
		-0.0610479	0.77897	0.586113	0.734457	-0.405391	0.375914	-1.55491	1.7634	-0.275822	-0.948881	-0.34882	-0.460523	-1.07981	0.892749
		0.100848	1.08246	0.839977	1.03447	-0.270509	0.597684	-1.39047	1.94766	-0.0779392	-0.769847	-0.087607	-0.220145	-0.959381	1.10076
	10^	0.900531	6.53413	3.19164	9.52731	0.550701	3.80099	0.181006	101.118	1.20957	0.165661	0.545484	0.299781	0.145877	9.56638
		0.963153	6.28974	3.71569	8.28601	0.962089	5.22441	0.1261	85.2534	1.0443	0.161779	0.72014	0.553204	0.202227	10.9049
		1.00331	4.18407	3.04737	7.5479	0.566127	2.56705	0.153976	79.727	0.859218	0.230225	0.686816	0.43359	0.165013	10.385
		0.868865	6.01132	3.85579	5.42572	0.393196	2.37637	0.0278668	57.9969	0.529881	0.112491	0.447899	0.346319	0.0832134	7.81177
		1.26139	12.091	6.91794	10.826	0.536403	3.95989	0.040694	88.6469	0.83572	0.169884	0.817322	0.602358	0.109804	12.6112
	norm to Cyclophilin		7.25586	3.54417	10.5797	0.611529	4.22083	0.200999	112.286	1.34318	0.18396	0.605736	0.332893	0.16199	10.623
			6.53037	3.85783	8.603	0.998895	5.42427	0.130924	88.5149	1.08425	0.167969	0.74769	0.574367	0.209964	11.3221
			4.17025	3.03731	7.52298	0.564258	2.55858	0.153468	79.4639	0.856382	0.229465	0.684548	0.432159	0.164468	10.3507
			6.91859	4.43773	6.24461	0.45254	2.73503	0.0320727	66.7502	0.609854	0.129469	0.515499	0.398588	0.0957725	8.99078
			9.58547	5.48439	8.58265	0.425249	3.13932	0.0322613	70.2773	0.662541	0.134681	0.647955	0.477536	0.0870504	9.99789
	Average		6.89211	4.07229	8.30658	0.610494	3.6156	0.109945	83.4585	0.91124	0.169109	0.640286	0.443109	0.143849	10.2569
	SEM		0.863903	0.419742	0.714028	0.103019	0.536524	0.0337076	8.14091	0.136418	0.0181951	0.0389353	0.0404125	0.0230899	0.383902
Tamoxifen 14 Days (0.3 mg/g/d)	Tamox 12.1	24.6805	32.4184	29.5222	27.7481	33.4572	32.5048	31.5673	28.611	33.9869	35.7061	31.3937	32.0531	31.47	30.2019
		24.3494	32.5427	29.5035	27.3145	33.6043	32.254	31.6738	28.3503	34.073	35.3909	31.4952	31.9567	31.9495	30.0877
		24.3689	31.8777	29.4855	27.7699	33.2405	32.324	31.6571	28.2774	34.6102	34.8731	31.4191	32.0692	31.986	29.9795
	Tamox 12.2	24.3303	32.1277	29.508	26.6746	31.478	32.6499	31.1649	28.3069	34.1334	35.0904	31.6085	31.537	31.7363	30.0333
		24.1862	30.7181	29.5049	26.8483	31.8593	32.2038	31.3452	28.2529	34.4743	35.2051	31.4605	32.0433	31.6886	29.7838
		24.3648	31.4561	29.6189	26.983	31.7992	32.4452	31.6354	28.3273	34.6252	35.9279	31.2609	31.6126	31.8417	30.033
	Tamox 12.3	23.9583	30.8919	29.4678	27.0366	32.2055	31.7411	31.0633	28.2204	33.8514	34.5947	31.4621	31.3898	31.6541	29.9758
		24.0324	30.8951	29.2774	27.3691	32.6592	32.1282	31.5053	28.3734	34.4245	34.7856	31.8393	31.5856	31.4907	29.9635
		24.3934	30.9363	29.2362	27.234	32.5234	32.6868	30.9411	28.4118	34.8841	35.345	31.3763	31.8189	31.6909	30.065
	Tamox 12.4	23.5372	30.8746	28.73	26.5426	32.7784	32.3085	30.1373	27.8191	33.8749	35.0082	31.0062	31.1798	31.1792	29.2783
		23.6098	31.0472	28.9521	26.6471	32.5723	31.6117	30.2365	27.9033	33.8286	34.7096	31.0944	31.3272	31.4501	29.4317
		23.496	30.8648	28.6546	26.4713	32.8942	32.0691	30.4414	27.8277	33.7199	35.6316	31.2182	31.1272	31.0109	29.1933
	Tamox 12.5	23.9421	30.5358	29.2839	26.9099	31.9382	31.3762	30.894	28.1707	34.0963	36.236	31.4411	31.3017	31.2134	29.962
		23.9783	30.0479	29.1944	26.6755	32.0823	31.701	30.2749	28.3386	33.9636	35.0236	30.8827	30.9599	31.1613	30.0205
		23.9578	30.2891	29.0007	26.834	31.9505	31.205	30.6772	27.9871	33.3747	35.8042	31.4429	30.9815	31.0977	29.8511
	Average	24.4663	32.2796	29.5038	27.6108	33.434	32.3609	31.6328	28.4129	34.2234	35.3234	31.436	32.0263	31.8018	30.0897
		24.2938	31.4339	29.544	26.8353	31.7122	32.433	31.3818	28.2957	34.411	35.4078	31.4433	31.7309	31.7555	29.95
		24.128	30.9078	29.3272	27.2132	32.4627	32.1854	31.1699	28.3352	34.3867	34.9084	31.5592	31.5981	31.6119	30.0014
		23.5477	30.9288	28.7789	26.5536	32.7483	31.9964	30.2717	27.85	33.8078	35.1165	31.1063	31.2114	31.2134	29.3011
		23.9594	30.2909	29.1597	26.8065	31.9903	31.4274	30.6154	28.1655	33.8116	35.688	31.2556	31.081	31.1575	29.9445
	Formula	y = -3.3274x + 23.42	y = -4.1169x + 33.737	y = -3.3968x + 30.22	y = -3.4449x + 28.858	y = -2.889x + 31.193	y = -3.1965x + 33.244	y = -3.2819x + 26.682	y = -2.7276x + 32.045	y = -4.1834x + 32.99	y = -3.1842x + 32.468	y = -2.7865x + 30.057	y = -2.5455x + 30.363	y = -2.955x + 28.751	y = -3.1536x + 32.729
	Value	-0.314443	0.354001	0.210855	0.362037	-0.775699	0.276268	-1.5085	1.33161	-0.294826	-0.896735	-0.494887	-0.653436	-1.03243	0.836912
		-0.262597	0.559414	0.199025	0.587147	-0.179708	0.253729	-1.43204	1.37458	-0.339667	-0.923254	-0.497509	-0.537398	-1.01676	0.881209
		-0.212791	0.687222	0.262849	0.477452	-0.439492	0.331182	-1.36748	1.3601	-0.333859	-0.766422	-0.539113	-0.485209	-0.968163	0.864915
		-0.0383635	0.682104	0.424261	0.66892	-0.538343	0.390287	-1.09379	1.53797	-0.195483	-0.831754	-0.376558	-0.333302	-0.833302	1.08698
		-0.162111	0.837054	0.312154	0.595531	-0.275992	0.568311	-1.1985	1.42232	-0.196386	-1.01123	-0.430134	-0.282083	-0.814381	0.882957
	10^	0.484793	2.25944	1.62501	2.30164	0.167611	1.88916	0.0310098	21.4589	0.507194	0.126842	0.319973	0.222108	0.0928049	6.86929
		0.546265	3.62589	1.58134	3.86498	0.661138	1.79361	0.0369795	23.6909	0.457439	0.119329	0.318047	0.290136	0.0962141	7.60692
		0.612645	4.86656	1.83168	3.00229	0.363503	2.14379	0.0429066	22.914	0.463598	0.171229	0.288992	0.327183	0.107606	7.32681
		0.915454	4.80954	2.6562	4.66573	0.289505	2.45633	0.0805762	34.512	0.637553	0.147315	0.420187	0.464192	0.14679	12.2173
		0.688477	6.87154	2.05189	3.94031	0.529673	3.70093	0.0633137	26.4439	0.63623	0.0974478	0.371421	0.522296	0.153327	7.6376
	norm to Cyclophilin		4.66062	3.35196	4.74767	0.345736	3.89683	0.063965	44.264	1.04621	0.261642	0.660018	0.458149	0.191432	14.1695
			6.63759	2.89482	7.07529	1.21029	3.28342	0.0676952	43.3688	0.837394	0.218445	0.58222	0.531128	0.176131	13.9253
			7.94353	2.98978	4.90053	0.593333	3.49924	0.070035	37.4017	0.756715	0.279491	0.471713	0.534049	0.175642	11.9593
			5.25372	2.90151	5.09663	0.316242	2.68319	0.0880178	37.6993	0.696434	0.16092	0.458993	0.507062	0.160347	13.3456
			9.98078	2.98033	5.72323	0.76934	5.37554	0.0919621	38.4092	0.924113	0.141541	0.539482	0.758625	0.222705	11.0935
	Average		6.89525	3.02368	5.50867	0.646988	3.74764	0.076335	40.2286	0.852173	0.212408	0.542485	0.557803	0.185251	12.8986
	SEM		0.958487	0.0843576	0.425386	0.1636	0.451807	0.0056923	1.48061	0.0618102	0.0270498	0.0370012	0.0520149	0.0105753	0.59203
			Cyclin A2	Cyclin D1	Cyclin D2	Cyclin E1	Cyclin E2	p21	p27	p57	p19 Arf	BAD	p15 Ink4b	p18	menin
	Oil		1	1	1	1	1	1	1	1	1	1	1	1	1
	Tamox 14 Days		1.00046	0.742501	0.663169	1.05978	1.03652	0.694302	0.482019	0.935179	1.25605	0.847255	1.25884	1.28782	1.25756
	SEM Oil		0.125347	0.103073	0.0859593	0.168747	0.148391	0.306586	0.0975444	0.149706	0.107594	0.0608093	0.0912022	0.160515	0.0374287
	SEM Tamox 14 Days		0.13907	0.020715	0.0512107	0.26798	0.12496	0.0517741	0.0177406	0.0678308	0.159955	0.0577885	0.117386	0.0735164	0.0577202
	P value 14 Days		0.998117	0.0399835	0.00983846	0.854981	0.855374	0.354314	0.000798193	0.703594	0.220751	0.106121	0.119817	0.141697	0.00567321
